# Supplementary material for: Comparing the accuracy of Pipelle versus hysteroscopy and curettage in the diagnosis of chronic endometritis in women with recurrent implantation failure: A prospective cross-sectional study
Source: PLoS One. 2025 Mar 21;20(3):e0319294. doi: 10.1371/journal.pone.0319294 (PMC11927907; doi:10.1371/journal.pone.0319294)
Supplement: S1 Data — (XLSX) [file pone.0319294.s001.xlsx]

## Sheet: pipelledata
identifier	duration	ht	wt	numbembryo	numbivf	pathpipple	pathdc	PIPPLE	pathfinal	DC	PIPENDO	DCENDO	BMI	CEDiag_Ultimate	Prefer
1	2	170	70	6	3	p	p	2	2	2	0	0	24.2215	0	0
2	5	155	56	6	3	s	s	0	0	0	0	0	23.3091	0	0
3	2.5	156	56	5	3	p	p	2	2	2	0	0	23.0112	0	0
4	3	164	44	6	3	c	c	1	1	1	1	1	16.3593	1	0
5	7	161	58	6	3	p	p	2	2	2	0	0	22.3757	0	0
6	6	165	78	6	3	p	p	2	2	2	0	0	28.6501	0	1
7	2.5	150	60	4	3	c	c	1	1	1	1	1	26.6667	1	0
8	10	160	63	11	3	s	s	0	0	0	0	0	24.6094	0	0
9	6	163	84	4	3	c	c	1	1	1	1	1	31.6158	1	0
10	3	158	60	6	3	p	p	2	2	2	0	0	24.0346	0	0
11	5	159	67	4	3	s	s	0	0	0	0	0	26.5021	0	0
12	5	165	69	4	3	d	d	3	3	3	0	0	25.3444	0	0
13	3	160	61	6	3	s	s	0	0	0	0	0	23.8281	0	0
14	4	163	80	4	3	c	c	1	1	1	1	1	30.1103	1	0
15	10	164	67	8	3	c	c	1	1	1	1	1	24.9108	1	0
16	18	168	78	6	3	c	p	1	1	2	1	0	27.6361	1	0
17	11	164	68	6	3	s	s	0	0	0	0	0	25.2826	0	0
18	5	155	56	6	3	s	s	0	0	0	0	0	23.3091	0	0
19	20	166	75	6	3	s	s	0	0	0	0	0	27.2173	0	0
20	2	160	84	6	3	p	p	2	2	2	0	0	32.8125	0	0
21	9	166	68	8	4	s	s	0	0	0	0	0	24.677	0	1
22	17	165	71	4	3	c	c	1	1	1	1	1	26.079	1	0
23	5	167	70	11	5	s	s	0	0	0	0	0	25.0995	0	0
24	8	165	60	6	3	p	p	2	2	2	0	0	22.0386	0	0
25	8	168	56	5	3	p	p	2	2	2	0	0	19.8413	0	0
26	5	156	63	6	3	s	s	0	0	0	0	0	25.8876	0	0
27	6	158	65	8	4	c	c	1	1	1	1	1	26.0375	1	0
28	5	156	68	7	3	s	s	0	0	0	0	0	27.9421	0	0
29	3	165	56	5	3	s	s	0	0	0	0	0	20.5693	0	0
30	4	163	82	6	3	c	c	1	1	1	1	1	30.863	1	0
31	6	168	72	6	3	s	s	0	0	0	0	0	25.5102	0	0
32	2	172	70	6	4	p	p	2	2	2	0	0	23.6614	0	0
33	5	178	68	8	3	p	p	2	2	2	0	0	21.4619	0	0
34	6	155	56	6	3	c	c	1	1	1	1	1	23.3091	1	0
35	7	159	78	4	3	p	p	2	2	2	0	0	30.8532	0	1
36	5	162	86	6	4	p	p	2	2	2	0	0	32.7694	0	0
37	8	168	81	6	3	c	c	1	1	1	1	1	28.699	1	0
38	3	163	78	6	3	c	c	1	1	1	1	1	29.3575	1	0
39	6	159	68	4	4	c	c	1	1	1	1	1	26.8977	1	0
40	5	158	76	6	3	p	p	2	2	2	0	0	30.4438	0	0
